# Supplementary material for: Using logical constraints to validate statistical information about disease outbreaks in collaborative knowledge graphs: the case of COVID-19 epidemiology in Wikidata
Source: PeerJ Comput Sci. 2022 Sep 29;8:e1085. doi: 10.7717/peerj-cs.1085 (PMC9575845; doi:10.7717/peerj-cs.1085)
Supplement: Supplemental Information 1 — The SPARQL queries that were used for the Tasks defined in Table 2, to be run against the Wikidata Query Service available at https://query.wikidata.org/. Note that this query service has Wikidata-specific prefixes predefined, so they do not need to be re-stated in a query. [file peerj-cs-08-1085-s001.odt]

Appendix A: SPARQL queries for the heuristics-based validation of epidemiological counts in Wikidata
Task
SPARQL query
V1
SELECT * WHERE {
 ?x p:P31 [ps:P31 wd:Q3241045; pq:P642 wd:Q84263196].
 ?x p:<PropertyID> [ps:<PropertyID> ?value; pq:P585 ?date].
  FILTER(YEAR(?date) < 2019)
 }
V2
SELECT * WHERE {
 ?x p:P31 [ps:P31 wd:Q3241045; pq:P642 wd:Q84263196].
 ?x p:<PropertyID> [ps:<PropertyID> ?value; pq:P459 ?method].
 FILTER NOT EXISTS {?method wdt:P279* wd:Q177719}
 }
V3
SELECT * WHERE {
  ?x p:P31 [ps:P31 wd:Q3241045; pq:P642 wd:Q84263196].
 ?x p:<PropertyID> [ps:<PropertyID> ?value; pq:P585 ?datep].
 ?x p:<PropertyID> [ps:<PropertyID> ?value1; pq:P585 ?date].
 FILTER(?value > ?value1)
 FILTER(?datep - ?date = -1)
 }
V4
SELECT * WHERE {
 ?x p:P31 [ps:P31 wd:Q3241045; pq:P642 wd:Q84263196].
 ?x p:<PropertyID> [ps:<PropertyID> ?value; pq:P585 ?datep].
 ?x p:<PropertyID> [ps:<PropertyID> ?value1; pq:P585 ?datef].
 FILTER(?value = ?value1)
 FILTER(?datep - ?datef = -2)
 FILTER NOT EXISTS { ?x p:<PropertyID> [ps:<PropertyID> ?value2; pq:P585 ?date].
 FILTER(?date = ?datep + 1)
 }
}
V5
SELECT * WHERE {
 ?x p:P31 [ps:P31 wd:Q3241045; pq:P642 wd:Q84263196].
 ?x p:<PropertyID> [ps:<PropertyID> ?value; pq:P585 ?date].
 FILTER(?value < 0)
 }
V6
SELECT * WHERE {
  ?x p:P31 [ps:P31 wd:Q3241045; pq:P642 wd:Q84263196].
 ?x p:P8049 [ps:P8049 ?h; pq:P585 ?date].
 ?x p:P1603 [ps:P1603 ?c; pq:P585 ?date].
 FILTER(?h > ?c)
 }
V7
SELECT * WHERE {
 ?x p:P31 [ps:P31 wd:Q3241045; pq:P642 wd:Q84263196].
 ?x p:P8011 [ps:P8011 ?t; pq:P585 ?date].
 ?x p:P1603 [ps:P1603 ?c; pq:P585 ?date].
 FILTER(?c >= ?t)
 }
V8
SELECT * WHERE {
 ?x p:P31 [ps:P31 wd:Q3241045; pq:P642 wd:Q84263196].
 ?x p:P1603 [ps:P1603 ?c; pq:P585 ?date].
 ?x p:P1120 [ps:P1120 ?d; pq:P585 ?date].
 FILTER(?c < ?d)
 }
V9
SELECT * WHERE {
 ?x p:P31 [ps:P31 wd:Q3241045; pq:P642 wd:Q84263196].
 ?x p:P1603 [ps:P1603 ?c; pq:P585 ?date].
 ?x p:P8010 [ps:P8010 ?r; pq:P585 ?date].
 FILTER(?c < ?r)
 }
V10
SELECT ?y ?date ((?count - ?c1) AS ?diff) WHERE {
SELECT ?y ?c1 ?date (SUM(?c) AS ?count) WHERE {
 ?x p:P31 [ps:P31 wd:Q3241045; pq:P642 wd:Q84263196].
 ?x p:<PropertyID> [ps:<PropertyID> ?c; pq:P585 ?date].
 ?x wdt:P361 ?y.
 ?y p:<PropertyID> [ps:<PropertyID> ?c1; pq:P585 ?date]. 
 }
GROUP BY ?y ?c1 ?date
}
ORDER BY DESC(?diff)
The SPARQL queries that were used for the Tasks defined in Table 2, to be run against the Wikidata Query Service available at https://query.wikidata.org/ . Note that this query service has Wikidata-specific prefixes predefined, so they do not need to be re-stated in a query.
